# Supplementary material for: Thyroid Collision Tumors: The Presence of the Medullary Thyroid Carcinoma Component Negatively Influences the Prognosis
Source: Diagnostics (Basel). 2023 Jan 12;13(2):285. doi: 10.3390/diagnostics13020285 (PMC9857660; doi:10.3390/diagnostics13020285)
Supplement: Supplementary file 1 [file diagnostics-13-00285-s001.zip]

Archive with 1 entries (1 files):
- diagnostics-2129266-supplementary.pdf
